# Supplementary material for: Determination of Optimal Predictors and Sampling Frequency to Develop Nutrient Soft Sensors Using Random Forest
Source: Sensors (Basel). 2023 Jun 30;23(13):6057. doi: 10.3390/s23136057 (PMC10346477; doi:10.3390/s23136057)
Supplement: Supplementary file 1 [file sensors-23-06057-s001.zip]

Archive with 1 entries (1 files):
- sensors-2414080-supplementary.pdf
